# Supplementary material for: The neoepitope landscape in pediatric cancers
Source: Genome Med. 2017 Aug 31;9:78. doi: 10.1186/s13073-017-0468-3 (PMC5577668; doi:10.1186/s13073-017-0468-3)
Supplement: Supplementary file 1 — Summary of neoepitopes at the sample level. (XLSX 67 kb) [file 13073_2017_468_MOESM1_ESM.xlsx]

## Sheet: ST1-Sample_level_summmary
Supplementary table 1. Summary of neoepitopes at the sample level
Class	Disease	Subtype	Primary/Relapse tumors	Sample	With expression data*	Number of mutations	Number of mutations expressed	Number of non-expressed mutations	Number of mutations generating neoepitopes	Number of mutations generating expressed neoepitopes
LEUKEMIA	BALL	ETV6-RUNX1 translocation (ETV)	Primary	SJETV001_D	Yes	9	4	5	3	0
				SJETV002_D	Yes	14	5	9	6	2
				SJETV003_D	Yes	2	1	1	2	1
				SJETV004_D	Yes	4	2	2	3	1
				SJETV010_D	Yes	15	7	8	10	3
				SJETV022_D	Yes	6	3	3	0	0
				SJETV024_D	Yes	4	2	2	0	0
				SJETV025_D	Yes	3	1	2	0	0
				SJETV026_D	Yes	7	3	4	2	0
				SJETV027_D	Yes	33	13	20	11	4
				SJETV028_D	Yes	5	1	4	3	1
				SJETV032_D	Yes	17	6	11	5	2
				SJETV035_D	Yes	9	3	6	4	1
				SJETV036_D	Yes	6	4	2	1	0
				SJETV039_D	Yes	64	34	30	20	12
				SJETV041_D	Yes	12	5	7	4	3
				SJETV043_D	Yes	5	1	4	3	1
				SJETV044_D	Yes	9	2	7	2	0
				SJETV045_D	Yes	4	2	2	1	0
				SJETV046_D	Yes	9	1	8	1	0
				SJETV047_D	Yes	2	1	1	2	1
				SJETV059_D	Yes	6	3	3	4	3
				SJETV068_D	Yes	7	2	5	2	1
				SJETV069_D	Yes	1	1	0	1	1
				SJETV070_D	Yes	8	1	7	3	0
				SJETV073_D	Yes	6	0	6	2	0
				SJETV074_D	Yes	7	4	3	4	1
				SJETV075_D	Yes	17	9	8	7	2
				SJETV076_D	Yes	5	2	3	2	0
				SJETV077_D	Yes	38	17	21	18	9
				SJETV078_D	Yes	11	7	4	7	4
				SJETV079_D	Yes	2	1	1	1	0
				SJETV082_D	Yes	7	1	6	4	1
				SJETV083_D	Yes	16	9	7	6	2
				SJETV084_D	Yes	27	12	15	17	8
				SJETV085_D	Yes	16	6	10	7	3
				SJETV088_D	Yes	10	1	9	6	1
				SJETV089_D	Yes	6	1	5	1	0
				SJETV092_D	Yes	13	6	7	5	3
				SJETV093_D	Yes	14	3	11	5	1
				SJETV095_D	Yes	34	16	18	9	4
				SJETV096_D	Yes	10	6	4	4	1
				SJETV098_D	Yes	3	0	3	1	0
				SJETV136_D	Yes	3	1	2	1	0
				SJETV190_D	Yes	5	1	4	2	0
				SJETV191_D	Yes	4	2	2	2	1
				SJETV195_D	Yes	7	2	5	3	1
				SJETV048_D	No	19	0	19	2	NA
				SJETV194_D	No	9	0	9	1	NA
				Subtotal	(47, 2)	550	215	335	210	79
			Relapse	SJETV010_R	Yes	491	239	252	275	130
				SJETV043_R	Yes	13	5	8	7	3
				SJETV047_R	Yes	11	4	7	4	0
				SJETV048_R	Yes	61	27	34	4	2
				SJETV136_R	Yes	7	1	6	5	1
				SJETV190_R	Yes	18	7	11	10	4
				SJETV191_R	Yes	10	4	6	3	2
				Subtotal	(7,0)	611	287	324	308	142
		Hyerdiploid BALL (HYPER)	Primary	SJHYPER001_D	No	5	0	5	1	NA
				SJHYPER002_D	No	3	0	3	2	NA
				SJHYPER003_D	No	9	0	9	2	NA
				SJHYPER005_D	No	5	0	5	0	NA
				SJHYPER006_D	No	7	0	7	2	NA
				SJHYPER007_D	No	7	0	7	4	NA
				SJHYPER009_D	No	14	0	14	5	NA
				SJHYPER010_D	No	5	0	5	1	NA
				SJHYPER011_D	No	2	0	2	1	NA
				SJHYPER013_D	No	10	0	10	4	NA
				SJHYPER014_D	No	4	0	4	3	NA
				SJHYPER015_D	No	22	0	22	5	NA
				SJHYPER016_D	No	7	0	7	3	NA
				SJHYPER018_D	No	6	0	6	3	NA
				SJHYPER020_D	No	3	0	3	1	NA
				SJHYPER021_D	No	32	0	32	10	NA
				SJHYPER022_D	No	4	0	4	0	NA
				SJHYPER023_D	No	17	0	17	7	NA
				SJHYPER043_D	No	24	0	24	14	NA
				SJHYPER051_D	No	12	0	12	7	NA
				SJHYPER052_D	No	1	0	1	1	NA
				SJHYPER069_D	No	1	0	1	0	NA
				SJHYPER084_D	No	9	0	9	3	NA
				SJHYPER085_D	No	7	0	7	6	NA
				SJHYPER087_D	No	5	0	5	1	NA
				SJHYPER089_D	No	9	0	9	5	NA
				SJHYPER091_D	No	8	0	8	4	NA
				SJHYPER095_D	No	5	0	5	4	NA
				SJHYPER097_D	No	17	0	17	5	NA
				SJHYPER098_D	No	8	0	8	2	NA
				SJHYPER100_D	No	7	0	7	4	NA
				SJHYPER102_D	No	13	0	13	5	NA
				SJHYPER103_D	No	10	0	10	7	NA
				SJHYPER104_D	No	23	0	23	8	NA
				SJHYPER108_D	No	34	0	34	26	NA
				SJHYPER110_D	No	13	0	13	4	NA
				SJHYPER111_D	No	4	0	4	2	NA
				SJHYPER112_D	No	18	0	18	10	NA
				SJHYPER113_D	No	8	0	8	2	NA
				SJHYPER114_D	No	4	0	4	2	NA
				SJHYPER116_D	No	4	0	4	2	NA
				SJHYPER117_D	No	11	0	11	5	NA
				SJHYPER119_D	No	8	0	8	5	NA
				SJHYPER120_D	No	3	0	3	2	NA
				SJHYPER121_D	No	1	0	1	0	NA
				SJHYPER123_D	No	14	0	14	10	NA
				SJHYPER125_D	No	7	0	7	4	NA
				SJHYPER126_D	No	8	0	8	2	NA
				SJHYPER128_D	No	16	0	16	4	NA
				SJHYPER146_D	No	8	0	8	4	NA
				SJHYPER150_D	No	9	0	9	1	NA
				SJHYPER206_D	No	6	0	6	2	NA
				SJHYPER227_D	No	6	0	6	1	NA
				Subtotal	(0,53)	503	0	503	218	0
		iAMP21	Primary	SJBALL020013_D1	Yes	14	4	10	9	2
				SJBALL021083_D1	Yes	17	5	12	8	4
				SJBALL101_D	No	51	0	51	20	NA
				SJBALL020984_D1	Yes	17	6	11	3	1
				SJBALL021058_D1	Yes	13	4	9	6	1
				SJBALL021305_D1	Yes	29	9	20	12	6
				SJBALL239_D	Yes	22	7	15	17	6
		Ph-like		SJBALL020579_D1	Yes	3	0	3	0	0
				SJBALL020589_D1	Yes	6	1	5	1	0
				SJBALL020625_D1	Yes	5	1	4	2	0
				SJBALL020649_D1	Yes	4	1	3	2	1
				SJBALL020704_D1	Yes	3	3	0	1	1
				SJBALL020877_D1	Yes	12	7	5	5	3
				SJBALL020882_D1	Yes	1	0	1	0	0
				SJBALL231_D	Yes	11	7	4	6	4
				SJBALL247_D	Yes	11	6	5	3	1
				SJBALL255_D	Yes	5	0	5	3	0
				SJBALL011_D	No	5	0	5	2	NA
				SJBALL020422_D1	No	9	0	9	2	NA
				SJBALL021373_D1	No	10	0	10	5	NA
				SJBALL262_D	No	6	0	6	0	NA
				SJBALL263_D	No	15	0	15	6	NA
				SJBALL264_D	No	26	0	26	13	NA
				SJBALL267_D	No	10	0	10	4	NA
		IGH-DUX4		SJBALL020595_D1	Yes	12	7	5	7	4
				SJBALL020340_D1	Yes	5	2	3	2	0
				SJBALL020469_D1	Yes	21	15	6	12	8
				SJBALL020828_D1	Yes	2	1	1	0	0
				SJBALL021130_D1	Yes	6	4	2	3	2
				SJBALL218_D	Yes	1	1	0	0	0
				SJBALL020635_D1	No	7	0	7	2	NA
				Subtotal	(22,9)	359	91	268	156	44
		Hypodiploid BALL (HYPO)	Primary	SJHYPO020_D	Yes	5	4	1	2	2
				SJHYPO147_D	Yes	11	3	8	3	1
				SJHYPO002_D	No	1	0	1	0	NA
				SJHYPO004_D	No	5	0	5	1	NA
				SJHYPO006_D	No	10	0	10	4	NA
				SJHYPO013_D	No	8	0	8	7	NA
				SJHYPO021_D	No	6	0	6	2	NA
				SJHYPO022_D	No	9	0	9	6	NA
				SJHYPO026_D	No	5	0	5	0	NA
				SJHYPO029_D	No	6	0	6	3	NA
				SJHYPO040_D	No	8	0	8	2	NA
				SJHYPO042_D	No	4	0	4	2	NA
				SJHYPO044_D	No	43	0	43	16	NA
				SJHYPO046_D	No	27	0	27	8	NA
				SJHYPO051_D	No	5	0	5	1	NA
				SJHYPO055_D	No	11	0	11	5	NA
				SJHYPO056_D	No	5	0	5	2	NA
				SJHYPO110_D	No	2	0	2	0	NA
				SJHYPO119_D	No	4	0	4	1	NA
				SJHYPO120_D	No	10	0	10	3	NA
				SJHYPO123_D	No	16	0	16	1	NA
				SJHYPO146_D	No	11	0	11	2	NA
				Subtotal	(2,20)	212	7	205	71	3
	TALL		Primary	SJTALL001_D	No	7	0	7	2	NA
				SJTALL003_D	No	14	0	14	8	NA
				SJTALL004_D	No	7	0	7	2	NA
				SJTALL005_D	No	5	0	5	1	NA
				SJTALL006_D	No	5	0	5	1	NA
				SJTALL007_D	No	15	0	15	7	NA
				SJTALL008_D	No	3	0	3	2	NA
				SJTALL009_D	No	7	0	7	5	NA
				SJTALL011_D	No	10	0	10	7	NA
				SJTALL013_D	No	8	0	8	1	NA
				Subtotal	(0,10)	81	0	81	36	0
	ERG		Primary	SJERG002_D	Yes	8	4	4	2	1
				SJERG005_D	Yes	7	3	4	3	0
				SJERG006_D	Yes	8	5	3	4	2
				SJERG009_D	Yes	1	0	1	1	0
				SJERG010_D	Yes	4	2	2	1	1
				SJERG011_D	Yes	6	2	4	5	2
				SJERG016_D	Yes	12	5	7	5	1
				SJERG020_D	Yes	11	6	5	3	1
				SJERG020051_D1	Yes	10	6	4	5	4
				SJERG020052_D1	Yes	10	4	6	5	2
				SJERG020299_D1	Yes	4	0	4	2	0
				SJERG020300_D1	Yes	7	6	1	4	3
				SJERG020302_D1	Yes	7	3	4	2	0
				SJERG020303_D1	Yes	9	3	6	7	2
				SJERG020304_D1	Yes	17	7	10	4	1
				SJERG020305_D1	Yes	9	3	6	2	1
				SJERG020306_D1	Yes	18	9	9	3	0
				SJERG020307_D1	Yes	6	2	4	2	1
				SJERG020308_D1	Yes	11	5	6	3	2
				SJERG020309_D1	Yes	10	5	5	3	1
				SJERG021891_D1	Yes	6	1	5	2	0
				SJERG024_D	Yes	2	1	1	1	0
				SJERG026_D	Yes	5	2	3	2	1
				SJERG028_D	Yes	9	5	4	5	4
				SJERG031_D	Yes	13	7	6	3	2
				Subtotal	(25,0)	210	96	114	79	32
	CBF		Primary	SJCBF001_D	Yes	5	2	3	1	1
				SJCBF004_D	Yes	22	10	12	8	3
				SJCBF006_D	Yes	4	2	2	2	0
				SJCBF008_D	Yes	5	0	5	3	0
				SJCBF012_D	Yes	9	5	4	3	1
				SJCBF020_D	Yes	4	1	3	1	0
				SJCBF022_D	Yes	9	4	5	4	2
				SJCBF023_D	Yes	4	1	3	1	0
				SJCBF025_D	Yes	7	2	5	2	1
				SJCBF003_D	No	7	0	7	3	NA
				SJCBF009_D	No	4	0	4	1	NA
				SJCBF011_D	No	7	0	7	1	NA
				SJCBF013_D	No	4	0	4	1	NA
				SJCBF014_D	No	3	0	3	0	NA
				SJCBF021_D	No	2	0	2	0	NA
				SJCBF026_D	No	6	0	6	3	NA
				Subtotal	(9,7)	102	27	75	34	8
	INF		Primary	SJINF003_D	Yes	3	3	0	1	1
				SJINF004_D	Yes	4	1	3	2	1
				SJINF005_D	Yes	2	0	2	0	0
				SJINF008_D	Yes	4	3	1	2	1
				SJINF010_D	Yes	1	0	1	0	0
				SJINF011_D	Yes	5	3	2	3	1
				SJINF012_D	Yes	2	0	2	1	0
				SJINF013_D	Yes	1	0	1	0	0
				SJINF014_D	Yes	1	0	1	0	0
				SJINF015_D	Yes	2	1	1	1	0
				SJINF017_D	Yes	2	1	1	2	1
				SJINF018_D	Yes	2	1	1	1	0
				SJINF019_D	Yes	1	1	0	0	0
				SJINF020_D	Yes	3	1	2	1	0
				SJINF021_D	Yes	3	2	1	2	1
				SJINF022_D	Yes	2	1	1	1	1
				SJINF001_D	No	5	0	5	2	NA
				SJINF002_D	No	2	0	2	1	NA
				SJINF007_D	No	2	0	2	1	NA
				Subtotal	(16,3)	47	18	29	21	7
			Relapse	SJINF001_R	No	6	0	6	2	NA
				SJINF002_R	No	22	0	22	9	NA
				Subtotal	(0,2)	28	0	28	11	0
	PHALL		Primary	SJPHALL003_D	Yes	6	3	3	2	2
				SJPHALL004_D	Yes	6	3	3	4	1
				SJPHALL005_D	Yes	5	2	3	1	0
				SJPHALL006_D	Yes	6	1	5	3	0
				SJPHALL007_D	Yes	4	1	3	1	0
				SJPHALL008_D	Yes	3	2	1	2	1
				SJPHALL009_D	Yes	5	2	3	4	2
				SJPHALL010_D	Yes	3	1	2	0	0
				SJPHALL012_D	Yes	2	1	1	0	0
				SJPHALL013_D	Yes	4	3	1	1	1
				SJPHALL015_D	Yes	6	1	5	1	0
				SJPHALL020033_D1	Yes	3	1	2	0	0
				SJPHALL020034_D1	Yes	1	1	0	1	1
				SJPHALL020035_D1	Yes	8	2	6	3	1
				SJPHALL020036_D1	Yes	2	0	2	0	0
				SJPHALL020037_D1	Yes	4	0	4	2	0
				SJPHALL020038_D1	Yes	3	0	3	1	0
				SJPHALL020040_D1	Yes	11	4	7	6	1
				SJPHALL020043_D1	Yes	4	0	4	2	0
				SJPHALL020047_D1	Yes	3	1	2	1	0
				SJPHALL021_D	Yes	4	1	3	1	0
				SJPHALL026_D	Yes	8	1	7	4	0
				SJPHALL029_D	Yes	3	2	1	2	2
				SJPHALL001_D	No	5	0	5	3	NA
				SJPHALL002_D	No	5	0	5	3	NA
				SJPHALL016_D	No	4	0	4	1	NA
				SJPHALL018_D	No	1	0	1	0	NA
				SJPHALL020041_D1	No	10	0	10	2	NA
				SJPHALL020042_D1	No	3	0	3	0	NA
				SJPHALL020045_D1	No	2	0	2	1	NA
				SJPHALL020048_D1	No	3	0	3	0	NA
				SJPHALL020049_D1	No	4	0	4	3	NA
				SJPHALL027_D	No	5	0	5	2	NA
				SJPHALL028_D	No	2	0	2	2	NA
				SJPHALL121_D	No	9	0	9	5	NA
				Subtotal	(23,12)	157	33	124	64	12
	E2A		Primary	SJE2A001_D	No	5	0	5	2	NA
				SJE2A002_D	No	8	0	8	4	NA
				SJE2A003_D	No	3	0	3	3	NA
				SJE2A004_D	No	6	0	6	2	NA
				SJE2A006_D	No	4	0	4	2	NA
				SJE2A008_D	No	8	0	8	1	NA
				SJE2A009_D	No	4	0	4	3	NA
				SJE2A010_D	No	9	0	9	4	NA
				SJE2A011_D	No	8	0	8	5	NA
				SJE2A012_D	No	3	0	3	2	NA
				SJE2A014_D	No	3	0	3	0	NA
				SJE2A015_D	No	4	0	4	1	NA
				SJE2A016_D	No	6	0	6	0	NA
				SJE2A017_D	No	5	0	5	2	NA
				SJE2A019_D	No	2	0	2	0	NA
				SJE2A022_D	No	7	0	7	2	NA
				SJE2A023_D	No	9	0	9	4	NA
				SJE2A024_D	No	5	0	5	1	NA
				SJE2A025_D	No	9	0	9	3	NA
				SJE2A026_D	No	4	0	4	2	NA
				SJE2A051_D	No	3	0	3	1	NA
				Subtotal	(0,21)	115	0	115	44	0
	AMLM7		Primary	SJAMLM7005_D	Yes	4	3	1	0	0
				SJAMLM7006_D	Yes	3	2	1	2	1
				SJAMLM7013_D	Yes	1	0	1	0	0
				Subtotal	(3,0)	8	5	3	2	1
CNS	HGG		Primary	SJHGG002_D	Yes	25	6	19	14	5
				SJHGG003_A	Yes	98	62	36	38	24
				SJHGG004_D	Yes	7	3	4	1	0
				SJHGG005_A	Yes	10	4	6	6	1
				SJHGG006_A	Yes	8	4	4	2	1
				SJHGG007_A	Yes	10	5	5	3	1
				SJHGG008_A	Yes	8	3	5	6	3
				SJHGG009_A	Yes	9	3	6	9	3
				SJHGG010_D	Yes	20	12	8	10	6
				SJHGG011_D	Yes	31	10	21	17	5
				SJHGG015_D	Yes	20	14	6	2	1
				SJHGG016_D	Yes	9	4	5	5	2
				SJHGG017_D	Yes	13	5	8	3	2
				SJHGG024_D	Yes	15	9	6	2	2
				SJHGG027_D	Yes	9	5	4	7	4
				SJHGG028_D	Yes	21	9	12	10	2
				SJHGG033_D	Yes	7	5	2	2	1
				SJHGG041_D	Yes	25	10	15	18	5
				SJHGG052_A	Yes	14	9	5	9	6
				SJHGG059_A	Yes	27	16	11	8	4
				SJHGG064_A	Yes	12	7	5	9	4
				SJHGG075_A	Yes	4	4	0	2	2
				SJHGG101_A	Yes	12	9	3	6	3
				SJHGG102_D	Yes	17	6	11	9	4
				SJHGG112_D	Yes	5	5	0	1	1
				SJHGG001_D	No	34	0	34	22	NA
				SJHGG022_D	No	56	0	56	27	NA
				SJHGG040_D	No	11	0	11	9	NA
				SJHGG044_D	No	11	0	11	3	NA
				SJHGG069_A	No	16	0	16	10	NA
				SJHGG077_A	No	8	0	8	4	NA
				SJHGG078_A	No	3	0	3	1	NA
				Subtotal	(25,7)	575	229	346	275	92
			Relapse	SJHGG024_R	Yes	20	5	15	5	0
				SJHGG112_R	Yes	9	8	1	4	4
				SJHGG033_R	No	7	0	7	3	NA
				Subtotal	(2,1)	36	13	23	12	4
			Hypermutator	SJHGG003_D	Yes	9356	7122	2234	3641	2743
				SJHGG030_D	No	4200	0	4200	699	NA
				SJHGG034_D	Yes	224	168	56	75	54
				SJHGG111_D	No	20073	0	20073	7544	NA
				Subtotal	(2,2)	33853	7290	26563	11959	2797
	EPD		Primary	SJEPD003_D	Yes	3	2	1	1	0
				SJEPD004_D	Yes	35	20	15	9	6
				SJEPD006_D	Yes	2	2	0	1	1
				SJEPD007_D	Yes	2	1	1	1	0
				SJEPD008_D	Yes	3	2	1	0	0
				SJEPD009_D	Yes	3	1	2	0	0
				SJEPD012_D	Yes	2	0	2	0	0
				SJEPD014_D	Yes	2	0	2	1	0
				SJEPD015_D	Yes	10	4	6	6	2
				SJEPD016_D	Yes	1	1	0	1	1
				SJEPD019_D	Yes	4	2	2	2	0
				SJEPD021_D	Yes	1	1	0	0	0
				SJEPD022_D	Yes	1	1	0	0	0
				SJEPD027_D	Yes	3	3	0	1	1
				SJEPD028_D	Yes	2	1	1	0	0
				SJEPD029_D	Yes	6	2	4	2	0
				SJEPD030_D	Yes	7	3	4	3	1
				SJEPD031_D	Yes	2	0	2	0	0
				SJEPD032_D	Yes	6	2	4	1	0
				SJEPD033_D	Yes	31	19	12	15	8
				SJEPD034_D	Yes	5	2	3	1	1
				SJEPD035_D	Yes	2	1	1	0	0
				SJEPD036_D	Yes	2	1	1	2	1
				SJEPD037_D	Yes	3	1	2	1	0
				SJEPD038_D	Yes	3	1	2	1	0
				SJEPD039_D	Yes	3	2	1	0	0
				SJEPD040_D	Yes	10	7	3	4	3
				SJEPD001_D	No	1	0	1	1	NA
				SJEPD010_D	No	1	0	1	1	NA
				SJEPD020_D	No	1	0	1	0	NA
				SJEPD024_D	No	1	0	1	0	NA
				SJEPD026_D	No	4	0	4	2	NA
				Subtotal	(27,5)	162	82	80	57	25
			Relapse	SJEPD031_R	Yes	11	4	7	2	0
				SJEPD035_R	Yes	20	9	11	6	2
				Subtotal	(2,0)	31	13	18	8	2
	MB		Primary	SJMB025_D	Yes	12	5	7	5	2
				SJMB026_D	Yes	7	4	3	3	2
				SJMB030_D	Yes	14	11	3	8	5
				SJMB031_D	Yes	31	20	11	12	8
				SJMB001_D	No	10	0	10	2	NA
				SJMB002_D	No	12	0	12	1	NA
				SJMB004_D	No	10	0	10	7	NA
				SJMB009_D	No	8	0	8	1	NA
				SJMB010_D	No	4	0	4	1	NA
				SJMB011_D	No	6	0	6	2	NA
				SJMB012_D	No	11	0	11	6	NA
				SJMB013_D	No	1	0	1	0	NA
				SJMB014_D	No	9	0	9	3	NA
				SJMB015_D	No	5	0	5	2	NA
				SJMB017_D	No	30	0	30	11	NA
				SJMB018_D	No	6	0	6	2	NA
				SJMB019_D	No	3	0	3	2	NA
				SJMB020_D	No	13	0	13	10	NA
				SJMB022_D	No	4	0	4	3	NA
				SJMB023_D	No	4	0	4	0	NA
				SJMB024_D	No	9	0	9	3	NA
				SJMB027_D	No	4	0	4	3	NA
				SJMB028_D	No	11	0	11	6	NA
				SJMB029_D	No	5	0	5	0	NA
				SJMB032_D	No	8	0	8	1	NA
				SJMB033_D	No	15	0	15	6	NA
				SJMB034_D	No	3	0	3	2	NA
				SJMB035_D	No	3	0	3	1	NA
				SJMB036_D	No	7	0	7	5	NA
				SJMB037_D	No	3	0	3	0	NA
				SJMB038_D	No	6	0	6	4	NA
				SJMB039_D	No	12	0	12	5	NA
				SJMB040_D	No	8	0	8	4	NA
				SJMB041_D	No	10	0	10	4	NA
				Subtotal	(4,30)	304	40	264	125	17
	LGG		Primary	SJLGG004_D	Yes	1	1	0	0	0
				SJLGG007_D	Yes	3	0	3	1	0
				SJLGG008_D	Yes	3	0	3	2	0
				SJLGG009_D	Yes	1	1	0	1	1
				SJLGG010_D	Yes	3	1	2	2	1
				SJLGG012_D	Yes	2	0	2	1	0
				SJLGG015_D	Yes	4	2	2	2	2
				SJLGG018_D	Yes	1	0	1	0	0
				SJLGG025_D	Yes	1	1	0	1	1
				SJLGG030_D	Yes	1	1	0	0	0
				SJLGG031_D	Yes	1	1	0	0	0
				SJLGG033_D	Yes	1	1	0	0	0
				SJLGG034_D	Yes	6	3	3	3	1
				SJLGG036_D	Yes	2	0	2	0	0
				SJLGG037_D	Yes	1	0	1	0	0
				SJLGG039_D	Yes	1	0	1	1	0
				SJLGG040_D	Yes	1	0	1	0	0
				SJLGG042_D	Yes	1	1	0	0	0
				SJLGG019_D	No	1	0	1	1	NA
				SJLGG024_D	No	2	0	2	0	NA
				SJLGG026_D	No	1	0	1	0	NA
				SJLGG027_D	No	1	0	1	0	NA
				SJLGG029_D	No	1	0	1	0	NA
				Subtotal	(18,5)	40	13	27	15	6
	CPC		Primary	SJCPC001013_D1	Yes	2	1	1	1	0
				SJCPC001015_D1	No	2	0	2	2	NA
				Subtotal	(1,1)	4	1	3	3	0
SOLID	MEL		Primary	SJMEL001003_D1	Yes	185	52	133	73	16
				SJMEL001004_D1	Yes	105	5	100	55	2
				SJMEL001005_D1	Yes	13	5	8	3	0
				SJMEL001001_D1	No	146	0	146	74	NA
				Subtotal	(3,1)	449	62	387	205	18
	NBL		Primary	SJNBL001_D	No	18	0	18	13	NA
				SJNBL003_D	No	16	0	16	11	NA
				SJNBL004_D	No	7	0	7	1	NA
				SJNBL006_D	No	4	0	4	2	NA
				SJNBL007_D	No	1	0	1	0	NA
				SJNBL008_D	No	23	0	23	11	NA
				SJNBL009_D	No	20	0	20	9	NA
				SJNBL010_D	No	60	0	60	33	NA
				SJNBL011_D	No	15	0	15	9	NA
				SJNBL012_D	No	4	0	4	3	NA
				SJNBL014_D	No	16	0	16	11	NA
				SJNBL015_D	No	57	0	57	22	NA
				SJNBL016_D	No	10	0	10	5	NA
				SJNBL017_D	No	14	0	14	10	NA
				SJNBL018_D	No	6	0	6	2	NA
				SJNBL019_D	No	2	0	2	0	NA
				SJNBL020_D	No	8	0	8	3	NA
				SJNBL021_D	No	5	0	5	2	NA
				SJNBL023_D	No	9	0	9	5	NA
				SJNBL024_D	No	5	0	5	3	NA
				SJNBL025_D	No	13	0	13	6	NA
				SJNBL026_D	No	1	0	1	1	NA
				SJNBL027_D	No	11	0	11	3	NA
				SJNBL030_D	No	16	0	16	4	NA
				SJNBL031_D	No	17	0	17	8	NA
				SJNBL032_D	No	35	0	35	14	NA
				SJNBL033_D	No	4	0	4	2	NA
				SJNBL034_D	No	14	0	14	6	NA
				SJNBL035_D	No	27	0	27	6	NA
				SJNBL036_D	No	4	0	4	2	NA
				SJNBL037_D	No	38	0	38	16	NA
				SJNBL038_D	No	13	0	13	4	NA
				SJNBL039_D	No	27	0	27	14	NA
				SJNBL040_D	No	5	0	5	2	NA
				SJNBL041_D	No	10	0	10	9	NA
				SJNBL042_D	No	11	0	11	4	NA
				SJNBL044_D	No	41	0	41	17	NA
				SJNBL045_D	No	7	0	7	2	NA
				SJNBL046_D	No	9	0	9	6	NA
				SJNBL124_D	No	6	0	6	3	NA
				SJNBL188_D	No	29	0	29	15	NA
				SJNBL190_D	No	3	0	3	0	NA
				SJNBL197_D	No	26	0	26	12	NA
				SJNBL199_D	No	2	0	2	1	NA
				Subtotal	(0,44)	669	0	669	312	0
			Relapse	SJNBL188_R	No	51	0	51	22	NA
				SJNBL190_R	No	19	0	19	10	NA
				SJNBL197_R	No	42	0	42	22	NA
				Subtotal	(0,3)	112	0	112	54	0
	ACT		Primary	SJACT001_D	Yes	21	14	7	4	3
				SJACT002_D	Yes	6	3	3	2	1
				SJACT003_D	Yes	1	0	1	0	0
				SJACT004_D	Yes	3	1	2	1	1
				SJACT005_D	Yes	55	24	31	26	11
				SJACT006_D	Yes	2	2	0	0	0
				SJACT007_D	Yes	12	8	4	4	4
				SJACT008_D	Yes	28	11	17	14	5
				SJACT060_D	Yes	11	6	5	3	2
				SJACT061_D	Yes	7	4	3	1	1
				SJACT062_D	Yes	15	4	11	5	3
				SJACT063_D	Yes	10	3	7	1	0
				SJACT064_D	Yes	2	1	1	0	0
				SJACT065_D	Yes	2	2	0	0	0
				SJACT066_D	Yes	6	4	2	1	1
				SJACT067_D	Yes	2	1	1	1	0
				SJACT068_D	Yes	6	1	5	3	1
				SJACT069_D	Yes	40	9	31	4	0
				SJACT070_D	Yes	3	0	3	1	0
				SJACT071_D	Yes	3	2	1	3	2
				Subtotal	(20,0)	235	100	135	74	35
	RHB		Primary	SJRHB001_D	Yes	29	11	18	22	8
				SJRHB002_D	Yes	10	6	4	1	0
				SJRHB003_D	Yes	26	6	20	9	1
				SJRHB004_D	Yes	22	10	12	9	5
				SJRHB005_D	Yes	23	8	15	8	2
				SJRHB006_D	Yes	13	7	6	9	5
				SJRHB007_D	Yes	5	0	5	3	0
				SJRHB008_D	Yes	8	4	4	5	3
				SJRHB009_D	Yes	7	2	5	2	0
				SJRHB010_D	Yes	6	2	4	1	0
				SJRHB012_D	Yes	11	0	11	5	0
				SJRHB013_D	Yes	24	9	15	6	2
				SJRHB026_D	Yes	5	1	4	5	1
				SJRHB011_E	No	23	0	23	9	NA
				Subtotal	(13,1)	212	66	146	94	27
			Relapse	SJRHB012_R	Yes	58	36	22	28	17
				Subtotal	(1,0)	58	36	22	28	17
	OS		Primary	SJOS001103_D1	Yes	10	4	6	6	2
				SJOS001105_D1	Yes	15	8	7	6	3
				SJOS001120_D1	Yes	21	10	11	9	4
				SJOS006_D	Yes	17	5	12	6	2
				SJOS007_D	Yes	19	7	12	10	2
				SJOS008_D	Yes	20	2	18	10	1
				SJOS010_D	Yes	40	25	15	16	7
				SJOS011_D	Yes	38	13	25	14	6
				SJOS013_D	Yes	26	10	16	13	4
				SJOS014_D	Yes	11	3	8	7	1
				SJOS017_D	Yes	11	3	8	3	1
				SJOS019_D	Yes	6	5	1	2	2
				SJOS001106_D1	No	15	0	15	3	NA
				SJOS001117_D1	No	15	0	15	4	NA
				SJOS001118_D1	No	12	0	12	6	NA
				SJOS001119_D1	No	15	0	15	9	NA
				SJOS001123_D1	No	15	0	15	5	NA
				SJOS001125_D1	No	9	0	9	5	NA
				SJOS001126_D1	No	12	0	12	4	NA
				SJOS001127_D1	No	13	0	13	0	NA
				SJOS003_D	No	16	0	16	6	NA
				SJOS004_D	No	19	0	19	8	NA
				SJOS005_D	No	37	0	37	12	NA
				SJOS009_D	No	15	0	15	1	NA
				SJOS012_D	No	15	0	15	8	NA
				SJOS015_D	No	10	0	10	4	NA
				SJOS016_D	No	40	0	40	14	NA
				Subtotal	(12,15)	492	95	397	191	35
	RB		Primary	SJRB011_D	No	5	0	5	3	NA
				SJRB014_D	No	1	0	1	1	NA
				SJRB024_D	No	1	0	1	0	NA
				SJRB031_D	No	17	0	17	7	NA
				SJRB039_D	No	2	0	2	1	NA
				Subtotal	(0,5)	26	0	26	12	0
	EWS		Primary	SJEWS001301_D1	No	5	0	5	5	NA
				SJEWS001302_D1	No	4	0	4	1	NA
				SJEWS001303_D1	No	8	0	8	2	NA
				SJEWS001304_D1	No	3	0	3	2	NA
				SJEWS001305_D1	No	3	0	3	2	NA
				SJEWS001306_D1	No	12	0	12	6	NA
				SJEWS001307_D1	No	5	0	5	1	NA
				SJEWS001308_D1	No	3	0	3	0	NA
				SJEWS001309_D1	No	22	0	22	11	NA
				SJEWS001310_D1	No	3	0	3	0	NA
				SJEWS001311_D1	No	7	0	7	0	NA
				SJEWS001312_D1	No	6	0	6	2	NA
				SJEWS001313_D1	No	3	0	3	0	NA
				SJEWS001314_D1	No	7	0	7	1	NA
				SJEWS001316_D1	No	3	0	3	1	NA
				SJEWS001317_D1	No	3	0	3	1	NA
				SJEWS001318_D1	No	5	0	5	1	NA
				SJEWS001319_D1	No	3	0	3	2	NA
				SJEWS001320_D1	No	2	0	2	0	NA
				Subtotal	(0,19)	107	0	107	38	0
				Primary**	(270,270)	5619	1180	4439	2336	441
				Relapse**	(12,6)	876	349	527	421	165
				Total**	(282,276)	6495	1529	4966	2757	606
* The first number in the parathensis denotes the number of samples with expression data; the 2nd number denotes the number of samples without experssion data.
