# Supplementary material for: The neoepitope landscape in pediatric cancers
Source: Genome Med. 2017 Aug 31;9:78. doi: 10.1186/s13073-017-0468-3 (PMC5577668; doi:10.1186/s13073-017-0468-3)
Supplement: Supplementary file 3 — Mutation signature analyses. (XLSX 56 kb) [file 13073_2017_468_MOESM3_ESM.xlsx]

## Sheet: ST3-mutation signature
Additional file 3. Mutation signature analysis
Hypermutators with mutations in DNA mismatch repair genes
Gene	Case	Subtype	Class	Origin	AAChange
PMS2	SJHGG003	High Grade Glioma	nonsense	Somatic	K413fs
PMS2	SJHGG003	High Grade Glioma	nonsense	Germline	Q643*
PMS2	SJHGG111	High Grade Glioma	nonsense	Germline	Q643*
PMS2	SJHGG111	High Grade Glioma	frameshift	Germline	K413fs
MSH6	SJHGG034	High Grade Glioma	frameshift	Germline	E546fs
Samples with high mutation burden
Case	Subtype
SJMEL001003	Melanoma
SJMEL001004	Melanoma
SJMEL001005	Melanoma
SJMEL001001	Melanoma
Normalized signature proportion
Case	UV	S1	S14
SJHGG111	0.003816	0.64851	0.34768
SJHGG003	0.001734	0.29647	0.7018
SJHGG030	0.000545	0.6319	0.36756
SJHGG034	1.27e-17	1	3.86e-17
SJMEL001003	0.99754	0.002338	0.000125
SJMEL001001	0.94683	0.004525	0.048647
SJMEL001004	0.95413	0.025847	0.020018
SJMEL001005	0.39662	0.30196	0.30142
