# Supplementary material for: The neoepitope landscape in pediatric cancers
Source: Genome Med. 2017 Aug 31;9:78. doi: 10.1186/s13073-017-0468-3 (PMC5577668; doi:10.1186/s13073-017-0468-3)
Supplement: Supplementary file 4 — Neoepitopes encoded by recurrent missense mutations. (XLSX 48 kb) [file 13073_2017_468_MOESM4_ESM.xlsx]

## Sheet: ST4-recurrent_h3_neoepitopes
Supplementary table 4. Neoepitopes encoded by recurrent missense mutations
Gene	Variant	Sample	Patient ID	Neoepitope	Affinity (nM)	HLA locus	HLA allele
KRAS	KRAS_G13D	SJHYPER043_D	SJHYPER043	VVGAGDVGK	285.24	A	A*11:01
		SJHYPER116_D	SJHYPER116	VVGAGDVGK	285.24	A	A*11:01
		SJHYPO147_D	SJHYPO147	VVGAGDVGK	285.24	A	A*11:01
	KRAS_G12D	SJHYPER052_D	SJHYPER052	VVGADGVGK	187.05	A	A*11:01
	KRAS_G12V	SJHYPER084_D	SJHYPER084	VVGAVGVGK	238.6	A	A*03:01
	KRAS_G12C	SJHYPER119_D	SJHYPER119	VVGACGVGK	217.64	A	A*03:01
Histone H3	HIST1H3B_K27M	SJHGG008_A	SJHGG008	ATKAARMSA	4.02	A	A*30:01
				KAARMSAPA	119.38	A	A*30:01
				AARMSAPAT	217.64	A	A*30:01
		SJHGG077_A	SJHGG077	ATKAARMSA	4.02	A	A*30:01
				MSAPATGGV	87.23	B	B*15:17
				KAARMSAPA	119.38	A	A*30:01
				AARMSAPAT	217.64	A	A*30:01
		SJHGG069_A	SJHGG069	MSAPATGGV	103.72	C	C*12:03
	H3F3A_K27M	SJHGG044_D	SJHGG044	ATKAARMSA	4.02	A	A*30:01
				AARMSAPST	123.32	A	A*30:01
		SJHGG006_A	SJHGG006	MSAPSTGGV	4.62	A	A*68:02
		SJHGG001_D	SJHGG001	MSAPSTGGV	38.41	A	A*02:05
		SJHGG007_A	SJHGG007	MSAPSTGGV	38.41	A	A*02:05
		SJHGG040_D	SJHGG040	MSAPSTGGV	122.66	C	C*12:03
		SJHGG009_A	SJHGG009	MSAPSTGGV	122.66	C	C*12:03
		SJHGG011_D	SJHGG011	MSAPSTGGV	223.51	C	C*03:04
		SJHGG002_D	SJHGG002	MSAPSTGGV	223.51	C	C*03:04
		SJHGG102_D	SJHGG102	MSAPSTGGV	223.51	C	C*03:04
NRAS	NRAS_G12D	SJE2A015_D	SJE2A015	VVGADGVGK	187.05	A	A*11:01
	NRAS_G12S	SJHYPO020_D	SJHYPO020	VVGASGVGK	216.47	A	A*03:01
ALK	ALK_F1174L	SJNBL030_D	SJNBL030	MEALIISKL	166.06	B	B*44:03
																																SJEWS001307_D1
																																SJEWS001308_D1
																																SJEWS001309_D1
																																SJEWS001310_D1
																																SJEWS001311_D1
																																SJEWS001312_D1
																																SJEWS001313_D1
																																SJEWS001314_D1
																																SJEWS001316_D1
																																SJEWS001317_D1
																																SJEWS001318_D1
																																SJEWS001319_D1
																																SJEWS001320_D1
																																SJMEL001001_D1
																																SJMEL001003_D1
																																SJMEL001004_D1
																																SJMEL001005_D1
																																SJOS001103_D1
																																SJOS001105_D1
																																SJOS001106_D1
																																SJOS001117_D1
																																SJOS001118_D1
																																SJOS001119_D1
																																SJOS001120_D1
																																SJOS001123_D1
																																SJOS001125_D1
																																SJOS001126_D1
																																SJOS001127_D1
																																SJRHB012_R
																																SJETV010_D
																																SJETV043_D
																																SJETV047_D
																																SJETV048_D
																																SJETV136_D
																																SJETV190_D
																																SJETV191_D
																																SJINF001_D
																																SJINF002_D
																																SJAMLM7005_D
																																SJAMLM7006_D
																																SJAMLM7013_D
																																SJBALL011_D
																																SJBALL101_D
																																SJBALL218_D
																																SJBALL231_D
																																SJBALL239_D
																																SJBALL247_D
																																SJBALL255_D
																																SJBALL262_D
																																SJBALL263_D
																																SJBALL264_D
																																SJBALL267_D
																																SJCBF001_D
																																SJCBF003_D
																																SJCBF004_D
																																SJCBF006_D
																																SJCBF008_D
																																SJCBF009_D
																																SJCBF011_D
																																SJCBF012_D
																																SJCBF013_D
																																SJCBF014_D
																																SJCBF020_D
																																SJCBF021_D
																																SJCBF022_D
																																SJCBF023_D
																																SJCBF025_D
																																SJCBF026_D
																																SJE2A001_D
																																SJE2A002_D
																																SJE2A003_D
																																SJE2A004_D
																																SJE2A006_D
																																SJE2A008_D
																																SJE2A009_D
																																SJE2A010_D
																																SJE2A011_D
																																SJE2A012_D
																																SJE2A014_D
																																SJE2A015_D
																																SJE2A016_D
																																SJE2A017_D
																																SJE2A019_D
																																SJE2A022_D
																																SJE2A023_D
																																SJE2A024_D
																																SJE2A025_D
																																SJE2A026_D
																																SJE2A051_D
																																SJERG002_D
																																SJERG005_D
																																SJERG006_D
																																SJERG009_D
																																SJERG010_D
																																SJERG011_D
																																SJERG016_D
																																SJERG020_D
																																SJERG024_D
																																SJERG026_D
																																SJERG028_D
																																SJERG031_D
																																SJETV001_D
																																SJETV002_D
																																SJETV003_D
																																SJETV004_D
																																SJETV022_D
																																SJETV024_D
																																SJETV025_D
																																SJETV026_D
																																SJETV027_D
																																SJETV028_D
																																SJETV032_D
																																SJETV035_D
																																SJETV036_D
																																SJETV039_D
																																SJETV041_D
																																SJETV044_D
																																SJETV045_D
																																SJETV046_D
																																SJETV059_D
																																SJETV068_D
																																SJETV069_D
																																SJETV070_D
																																SJETV073_D
																																SJETV074_D
																																SJETV075_D
																																SJETV076_D
																																SJETV077_D
																																SJETV078_D
																																SJETV079_D
																																SJETV082_D
																																SJETV083_D
																																SJETV084_D
																																SJETV085_D
																																SJETV088_D
																																SJETV089_D
																																SJETV092_D
																																SJETV093_D
																																SJETV095_D
																																SJETV096_D
																																SJETV098_D
																																SJETV194_D
																																SJETV195_D
																																SJHYPER001_D
																																SJHYPER002_D
																																SJHYPER003_D
																																SJHYPER005_D
																																SJHYPER006_D
																																SJHYPER007_D
																																SJHYPER009_D
																																SJHYPER010_D
																																SJHYPER011_D
																																SJHYPER013_D
																																SJHYPER014_D
																																SJHYPER015_D
																																SJHYPER016_D
																																SJHYPER018_D
																																SJHYPER020_D
																																SJHYPER021_D
																																SJHYPER022_D
																																SJHYPER023_D
																																SJHYPER043_D
																																SJHYPER051_D
																																SJHYPER052_D
																																SJHYPER069_D
																																SJHYPER084_D
																																SJHYPER085_D
																																SJHYPER087_D
																																SJHYPER089_D
																																SJHYPER091_D
																																SJHYPER095_D
																																SJHYPER097_D
																																SJHYPER098_D
																																SJHYPER100_D
																																SJHYPER102_D
																																SJHYPER103_D
																																SJHYPER104_D
																																SJHYPER108_D
																																SJHYPER110_D
																																SJHYPER111_D
																																SJHYPER112_D
																																SJHYPER113_D
																																SJHYPER114_D
																																SJHYPER116_D
																																SJHYPER117_D
																																SJHYPER119_D
																																SJHYPER120_D
																																SJHYPER121_D
																																SJHYPER123_D
																																SJHYPER125_D
																																SJHYPER126_D
																																SJHYPER128_D
																																SJHYPER146_D
																																SJHYPER150_D
																																SJHYPER206_D
																																SJHYPER227_D
																																SJHYPO002_D
																																SJHYPO004_D
																																SJHYPO006_D
																																SJHYPO013_D
																																SJHYPO020_D
																																SJHYPO021_D
																																SJHYPO022_D
																																SJHYPO026_D
																																SJHYPO029_D
																																SJHYPO040_D
																																SJHYPO042_D
																																SJHYPO044_D
																																SJHYPO046_D
																																SJHYPO051_D
																																SJHYPO055_D
																																SJHYPO056_D
																																SJHYPO110_D
																																SJHYPO119_D
																																SJHYPO120_D
																																SJHYPO123_D
																																SJHYPO146_D
																																SJHYPO147_D
																																SJINF003_D
																																SJINF004_D
																																SJINF005_D
																																SJINF007_D
																																SJINF008_D
																																SJINF010_D
																																SJINF011_D
																																SJINF012_D
																																SJINF013_D
																																SJINF014_D
																																SJINF015_D
																																SJINF017_D
																																SJINF018_D
																																SJINF019_D
																																SJINF020_D
																																SJINF021_D
																																SJINF022_D
																																SJPHALL001_D
																																SJPHALL002_D
																																SJPHALL003_D
																																SJPHALL004_D
																																SJPHALL005_D
																																SJPHALL006_D
																																SJPHALL007_D
																																SJPHALL008_D
																																SJPHALL009_D
																																SJPHALL010_D
																																SJPHALL012_D
																																SJPHALL013_D
																																SJPHALL015_D
																																SJPHALL016_D
																																SJPHALL018_D
																																SJPHALL021_D
																																SJPHALL026_D
																																SJPHALL027_D
																																SJPHALL028_D
																																SJPHALL029_D
																																SJPHALL121_D
																																SJTALL001_D
																																SJTALL003_D
																																SJTALL004_D
																																SJTALL005_D
																																SJTALL006_D
																																SJTALL007_D
																																SJTALL008_D
																																SJTALL009_D
																																SJTALL011_D
																																SJTALL013_D
																																SJBALL020013_D1
																																SJBALL020340_D1
																																SJBALL020422_D1
																																SJBALL020469_D1
																																SJBALL020579_D1
																																SJBALL020589_D1
																																SJBALL020595_D1
																																SJBALL020625_D1
																																SJBALL020635_D1
																																SJBALL020649_D1
																																SJBALL020704_D1
																																SJBALL020828_D1
																																SJBALL020877_D1
																																SJBALL020882_D1
																																SJBALL020984_D1
																																SJBALL021058_D1
																																SJBALL021083_D1
																																SJBALL021130_D1
																																SJBALL021305_D1
																																SJBALL021373_D1
																																SJERG020051_D1
																																SJERG020052_D1
																																SJERG020299_D1
																																SJERG020300_D1
																																SJERG020302_D1
																																SJERG020303_D1
																																SJERG020304_D1
																																SJERG020305_D1
																																SJERG020306_D1
																																SJERG020307_D1
																																SJERG020308_D1
																																SJERG020309_D1
																																SJERG021891_D1
																																SJPHALL020033_D1
																																SJPHALL020034_D1
																																SJPHALL020035_D1
																																SJPHALL020036_D1
																																SJPHALL020037_D1
																																SJPHALL020038_D1
																																SJPHALL020040_D1
																																SJPHALL020041_D1
																																SJPHALL020042_D1
																																SJPHALL020043_D1
																																SJPHALL020045_D1
																																SJPHALL020047_D1
																																SJPHALL020048_D1
																																SJPHALL020049_D1
																																SJETV010_R
																																SJETV043_R
																																SJETV047_R
																																SJETV048_R
																																SJETV136_R
																																SJETV190_R
																																SJETV191_R
																																SJINF001_R
																																SJINF002_R
																																SJEPD031_D
																																SJEPD035_D
																																SJHGG024_D
																																SJHGG033_D
																																SJHGG112_D
																																SJNBL188_D
																																SJNBL190_D
																																SJNBL197_D
																																SJEPD001_D
																																SJEPD003_D
																																SJEPD004_D
																																SJEPD006_D
																																SJEPD007_D
																																SJEPD008_D
																																SJEPD009_D
																																SJEPD010_D
																																SJEPD012_D
																																SJEPD014_D
																																SJEPD015_D
																																SJEPD016_D
																																SJEPD019_D
																																SJEPD020_D
																																SJEPD021_D
																																SJEPD022_D
																																SJEPD024_D
																																SJEPD026_D
																																SJEPD027_D
																																SJEPD028_D
																																SJEPD029_D
																																SJEPD030_D
																																SJEPD032_D
																																SJEPD033_D
																																SJEPD034_D
																																SJEPD036_D
																																SJEPD037_D
																																SJEPD038_D
																																SJEPD039_D
																																SJEPD040_D
																																SJHGG001_D
																																SJHGG002_D
																																SJHGG004_D
																																SJHGG010_D
																																SJHGG011_D
																																SJHGG015_D
																																SJHGG016_D
																																SJHGG017_D
																																SJHGG022_D
																																SJHGG027_D
																																SJHGG028_D
																																SJHGG040_D
																																SJHGG041_D
																																SJHGG044_D
																																SJHGG102_D
																																SJLGG004_D
																																SJLGG007_D
																																SJLGG008_D
																																SJLGG009_D
																																SJLGG010_D
																																SJLGG012_D
																																SJLGG015_D
																																SJLGG018_D
																																SJLGG019_D
																																SJLGG024_D
																																SJLGG025_D
																																SJLGG026_D
																																SJLGG027_D
																																SJLGG029_D
																																SJLGG030_D
																																SJLGG031_D
																																SJLGG033_D
																																SJLGG034_D
																																SJLGG036_D
																																SJLGG037_D
																																SJLGG039_D
																																SJLGG040_D
																																SJLGG042_D
																																SJMB001_D
																																SJMB002_D
																																SJMB004_D
																																SJMB009_D
																																SJMB010_D
																																SJMB011_D
																																SJMB012_D
																																SJMB013_D
																																SJMB014_D
																																SJMB015_D
																																SJMB017_D
																																SJMB018_D
																																SJMB019_D
																																SJMB020_D
																																SJMB022_D
																																SJMB023_D
																																SJMB024_D
																																SJMB025_D
																																SJMB026_D
																																SJMB027_D
																																SJMB028_D
																																SJMB029_D
																																SJMB030_D
																																SJMB031_D
																																SJMB032_D
																																SJMB033_D
																																SJMB034_D
																																SJMB035_D
																																SJMB036_D
																																SJMB037_D
																																SJMB038_D
																																SJMB039_D
																																SJMB040_D
																																SJMB041_D
																																SJNBL001_D
																																SJNBL003_D
																																SJNBL004_D
																																SJNBL006_D
																																SJNBL007_D
																																SJNBL008_D
																																SJNBL009_D
																																SJNBL010_D
																																SJNBL011_D
																																SJNBL012_D
																																SJNBL014_D
																																SJNBL015_D
																																SJNBL016_D
																																SJNBL017_D
																																SJNBL018_D
																																SJNBL019_D
																																SJNBL020_D
																																SJNBL021_D
																																SJNBL023_D
																																SJNBL024_D
																																SJNBL025_D
																																SJNBL026_D
																																SJNBL027_D
																																SJNBL030_D
																																SJNBL031_D
																																SJNBL032_D
																																SJNBL033_D
																																SJNBL034_D
																																SJNBL035_D
																																SJNBL036_D
																																SJNBL037_D
																																SJNBL038_D
																																SJNBL039_D
																																SJNBL040_D
																																SJNBL041_D
																																SJNBL042_D
																																SJNBL044_D
																																SJNBL045_D
																																SJNBL046_D
																																SJNBL124_D
																																SJNBL199_D
																																SJRB011_D
																																SJRB014_D
																																SJRB024_D
																																SJRB031_D
																																SJRB039_D
																																SJCPC001013_D1
																																SJCPC001015_D1
																																SJHGG003_A
																																SJHGG005_A
																																SJHGG006_A
																																SJHGG007_A
																																SJHGG008_A
																																SJHGG009_A
																																SJHGG052_A
																																SJHGG059_A
																																SJHGG064_A
																																SJHGG069_A
																																SJHGG075_A
																																SJHGG077_A
																																SJHGG078_A
																																SJEPD031_R
																																SJEPD035_R
																																SJHGG024_R
																																SJHGG033_R
																																SJHGG112_R
																																SJNBL188_R
																																SJNBL190_R
																																SJNBL197_R
																																SJHGG101_A
